# Supplementary material for: Enhanced Contractive Tension and Upregulated Muscarinic Receptor 2/3 in Colorectum Contribute to Constipation in 6-Hydroxydopamine-Induced Parkinson’s Disease Rats
Source: Front Aging Neurosci. 2021 Dec 23;13:770841. doi: 10.3389/fnagi.2021.770841 (PMC8733788; doi:10.3389/fnagi.2021.770841)
Supplement: Supplementary Data Sheet 1 — The raw data supporting the conclusion of the article. [file Data_Sheet_1.xlsx]

## Sheet: Sheet1
Fig.1A			Fig.1B			Fig.1D			Fig.1F
GI transit time of phenol red			GI transit time of barium meal			Colorectal transit time			contractive tension of Longitudinal muscle in colorectum		contractive tension of Circular muscle in colorectum
control	6-OHDA		control	6-OHDA		control	6-OHDA		control	6-OHDA	control	6-OHDA
195	258		195	258		120	443		59.2413	153.317	64.6894	102.174
330	346		330	346		138	289		130.8	163.035	95.7081	112.389
187	378		187	378		180	221		148.78	168.135	56.7487	134.845
413	480		413	480		190	304		120.728	135.965	81.6191	131.878
274	402		274	402		179	480		73.3461	140.668	56.4099	133.54
262	397		262	397		228	252		78.0452	148.971	58.325	103.24
327	474		328	561		159	228		74.7241	190.728	117.278	109.685
304	492		335	468		363	445		105.781	192.874
			287	468		308	460
			263	357		320	410
			233	357		325	346
Fig.2B					Fig.2C
control-basal	control+TTX	6-OHDA-basal	6-OHDA +TTX		control-basal	control-EFS	control-atropine+EFS	6-OHDA-basal	6-OHDA-EFS	6-OHDA-atropine+EFS
202.919	256.385	302.175	329.476		127.12	251.026	160.491	247.047	293.487	285.791
110.356	274.322	301.761	486.581		196.071	206.498	163.207	210.184	298.549	217.49
224.986	251.238	297.683	306.039		152.218	261.543	95.7102	225.543	289.049	179.639
177.992	250.231	233.494	301.609		115.669	326.197	136.894	249.166	395.742	246.871
242.286	280.751	381.485	469.32		158.183	285.478	100.988	236.769	321.823	233.252
168.359	286.222	311.424	309.674		241.021	353.382	191.538	248.762	346.881	252.721
192.82	251.516	306.186	365.758		214.298	315.725	159.156	325.549	268.608	246.172
					236.034	314.927	182.999	263.125	394.592	192.05
					195.964	289.336	197.967	290.425	379.57	267.084
Fig.3B
concentration of Bethanechol (M)	Control+Bethannechol (% maxinum excitation )
3*10-8	7.46008	7.08997	3.41337	0.0503638	1.94581	3.62616	2.2541	0.714635	1.15663	4.93277	9.4555	0.891955
1*10-7	11.6583	7.45777	6.69938	2.20222	1.38836	4.98691	5.77743	3.83407	7.50665	9.89889	14.4127	3.15303
3*10-7	22.4126	19.9286	16.9259	6.69956	5.52833	12.0246	14.8661	9.88088	18.5406	18.1694	20.6989	12.857
1*10-6	53.9207	46.1968	46.5257	14.6899	24.2954	37.4065	34.7133	30.0231	43.2392	34.9423	35.7782	45.8306
3*10-6	80.7515	98.2441	78.4471	40.0861	51.3679	78.4595	74.4973	56.3062	75.6098	55.8687	65.3124	77.1692
1*10-5	103.266	115.507	91.3819	68.6507	92.8422	101.022	90.5039	91.1149	110.462	88.7517	97.5379	114.951
3*10-5	100	100	100	100	100	100	100	100	100	100	100	100
concentration of Bethanechol (M)	Control+TTX+Bethannechol (% maxinum excitation )
3*10-8	1.18923	2.50728	1.12161	4.86047	0.246219	3.33821	0.981213	2.03682	3.01458	2.6276	0.824659	3.01285
1*10-7	6.8878	6.06131	3.55065	3.51495	4.99902	5.44682	6.05102	6.5483	6.42063	5.85011	0.649791	10.1416
3*10-7	17.3116	15.116	8.88424	12.7293	21.833	9.37321	7.18908	16.5004	17.0015	18.8773	5.29834	26.0661
1*10-6	66.0459	26.4851	23.4211	57.3754	72.3715	25.1965	23.499	37.9911	43.0395	53.0416	36.2346	59.6195
3*10-6	90.8623	67.8299	66.6751	70.1392	83.8649	43.739	46.3943	81.044	69.756	72.9482	42.2383	65.7257
1*10-5	96.2241	89.951	74.141	86.1436	95.7043	89.9046	85.0341	100.939	88.7935	90.3371	79.703	93.2617
3*10-5	100	100	100	100	100	100	100	100	100	100	100	100
Fig.3C
concentration of Bethanechol (M)	Control+TTX+Bethannechol (% maxinum excitation )
3*10-8	0.24622	2.71457	4.04884	2.80632	4.86047	5.57278	1.92917	1.18923	2.50728	1.12161	4.04884	5.57278
1*10-7	4.99902	8.1099	3.86781	5.0525	3.51495	13.4437	6.5483	6.8878	6.06131	3.55065	5.85011	10.1416
3*10-7	11.833	7.80691	5.44897	14.7281	12.7293	15.352	16.5004	17.3116	15.116	8.88424	18.8773	26.0661
1*10-6	21.833	23.8122	26.5604	29.8161	47.3754	17.0395	37.9911	36.0459	26.4851	23.4211	53.0416	59.6195
3*10-6	53.865	48.3865	50.6878	43.5447	70.1392	58.3585	81.044	80.8623	67.8299	66.6751	72.9482	65.7257
1*10-5	85.7043	71.514	91.0088	87.6808	86.1436	72.9467	86.9393	86.2241	89.951	74.141	90.3371	93.2617
3*10-5	100	100	100	100	100	100	100	100	100	100	100	100
concentration of Bethanechol (M)	6-OHDA+TTX+Bethannechol (% maxinum excitation )
3*10-8	5.60377	6.95436	7.24988	5.8285	2.80632	2.49167	2.44816	4.99558	2.78521	3.72561	2.26861	2.5303
1*10-7	28.2053	14.0857	29.1075	28.4049	11.6447	14.7602	3.23361	17.5141	7.96349	17.9635	5.32566	7.76894
3*10-7	37.1617	22.1462	32.4042	21.8231	30.0095	28.0658	20.7562	42.6027	20.0668	26.6503	27.9343	29.0158
1*10-6	50.0552	61.0273	56.3499	49.2195	60.4797	88.8514	62.8294	45.6469	46.6503	45.0163	38.7952	47.3275
3*10-6	89.9496	82.9919	88.8544	80.1332	67.5475	127.196	85.1413	74.2244	79.9901	75.2079	78.9033	72.0159
1*10-5	135.631	112.752	93.4935	96.3985	97.9207	146.762	126.637	94.2356	93.8963	93.4368	88.2683	98.0078
3*10-5	100	100	100	100	100	100	100	100	100	100	100	100
Fig.3D
concentration of Bethanechol (M)	M2/M3 KO mice +TTX+Bethannechol (% of baseline)
3*10-8	123.137	104.229	133.836	90.4513	143.128	113.693	103.821	77.221	107.871	110.105	94.8776	97.4304	100.981	96.8085
1*10-7	127.059	108.37	117.588	103.728	106.007	125.371	127.224	99.5444	109.797	95.5732	87.0802	100.428	111.202	116.667
3*10-7	106.471	115.683	114.74	112.034	134.524	111.409	141.552	79.9545	112.737	102.416	83.6084	105.782	113.573	81.5603
1*10-6	99.0196	119.471	105.193	114.781	131.006	121.677	137.552	73.3485	107.936	114.257	82.8116	102.141	120.523	89.7163
3*10-6	96.8628	121.586	88.6097	95.9451	99.4048	120.443	126.388	95.877	105.16	104.8	92.6978	96.7238	122.404	78.0142
1*10-5	138.235	119.119	105.695	99.6076	96.4827	103.782	118.03	74.0319	113.194	177.46	82.1286	94.8608	118.152	62.4113
3*10-5	116.471	146.608	131.658	96.2721	105.357	108.335	130.448	78.8155	122.796		107.001	97.0021	114.881	159
concentration of Bethanechol (M)	Wide type mice+TTX+Bethannechol (% of baseline)
3*10-8	118.35	103.973	102.502	103.977
1*10-7	113	113.621	106.592	104.594
3*10-7	109.3	124.064	91.954	105.982
1*10-6	103.6	109.194	101.183	108.451
3*10-6	120.3	140.863	119.642	117.861
1*10-5	140.25	205.108	128.127	121.564
3*10-5	120.65	172.563	128.736	160.337
Fig.4B-C												Fig.3D			Fig.3E			Fig.3F
M1			M2			M3			ChAT			ACh			nNOS			VIP
control	6-OHDA		control	6-OHDA		control	6-OHDA		control	6-OHDA		control	6-OHDA		control	6-OHDA		control	6-OHDA
1.10942	1.0302		0.593541	0.799976		0.420635	0.988095		0.949776	0.464854		3.27186	3.3095		1.04738	0.665485		4.65184	2.7165
1.02978	1.01923		0.667775	0.78391		0.547619	0.63492		1.06429	0.528464		3.27907	2.24621		0.737952	0.620461		3.20478	2.3752
1.02978	1.01923		0.4051	0.6098		0.61508	0.845238		0.820133	0.769272		3.95264	1.93307		1.10569	0.318322		3.90183	2.64335
1.08922	0.701731		0.470091	0.59693		0.404762	0.674603		0.640893	0.51395		2.85211	3.26422		0.720149	0.524781		3.01645	2.61853
0.942781	0.926974		0.265002	0.332062		0.416667	0.476191		0.666716	0.547314		5.2027	2.14435		0.780878	0.487955		3.36382	2.97402
0.879297	1.13761		0.209042	0.516432		0.332326	0.958053		0.534691	0.489212		4.3	0.836956		0.866056	0.613856		3.16604	2.01982
0.642025	0.828696		0.224883	0.629237		0.387514	0.813628		0.893449	0.498646		3.48837	2.17991					4.15383	3.14248
Fig.5B			Fig.5D
control	6-OHDA		control	6-OHDA
1.13653	0.856511		17	10
0.728144	0.532494		16	13
0.965897	0.618073		18	11
0.802494	0.476475		15	12
0.846101	0.492965		19	15
1.01998	0.836671
0.942703	0.8104
0.904607	0.761781
Supplementary Fig. 1B			Supplementary Fig. 1C			Supplementary Fig. 1D			Supplementary Fig. 1E			Supplementary Fig. 1F			Supplementary Fig. 1G
control	6-OHDA		control	6-OHDA		control	6-OHDA		control	6-OHDA		control	6-OHDA		control	6-OHDA
1.308	0.741		9.28937	6.36027		25.4	29.4		37.1	35.8		44	39		35.94	24.27
1.474	1.555		10.0125	9.70464		27	21.4		33.4	23.6		40	37		27.63	19.62
1.393	1.081		9.40119	7.2711		27	24.2		31.7	24.1		41	35		45.43	22.15
1.75	1.296		9.18481	4.52172		23.1	21.5		28.6	22.4		47	35		22.13	18.59
1.795	1.37		10.0797	5.54448		27	37.8		35.1	26.6		43	36		31.1	22.01
1.201	0.718		12.6179	8.56215		29.9	22.4		31.5	23.6		45	41		22.4	17.67
1.144	0.689		7.12345	5.87012		25.2	24.5		33.2	26.8		40	31		27.18	13.52
			9.17062	1.06261		23.9	29.4		29.5	26.1		50	34		30.39	19.78
			10.0973	2.47443		19.6	26.2		32	28.2		46	34		43.96	25.26
												42	33		33.96	20.26		32
